# Supplementary material for: Cu2+-Ion-Substitution-Driven Microstructure and Microwave Dielectric Properties of Mg1−xCuxAl2O4 Ceramics
Source: Nanomaterials (Basel). 2022 Sep 24;12(19):3332. doi: 10.3390/nano12193332 (PMC9565854; doi:10.3390/nano12193332)
Supplement: Supplementary file 1 [file nanomaterials-12-03332-s001.zip]

Archive with 1 entries (1 files):
- nanomaterials-1895270-supplementary.pdf
